# Supplementary material for: Familial wild-type gastrointestinal stromal tumour in association with germline truncating variants in both SDHA and PALB2
Source: Eur J Hum Genet. 2021 Apr 15;29(7):1139–45. doi: 10.1038/s41431-021-00862-5 (PMC8298530; doi:10.1038/s41431-021-00862-5)
Supplement: Supplementary file 2 — Consortium group [file 41431_2021_862_MOESM2_ESM.xlsx]

## Sheet: Authors_BioR_ICP_2020
Forename	Initial_1	Initial_2	Initial_3	Surname	Full Name	Qualification
Janine	J	H		Collins	Janine Collins	MA (Cantab) MB BChir MRCP
Peter W	P	W		Collins	Peter W Collins	MBBS, MD, FRCP, FRCPath
Gillian	G			Evans	Gillian Evans
David J	D	J		Allsup	David J Allsup	PhD
Tamam	T			Bakchoul	Tamam Bakchoul
Tadbir	T	K		Bariana	Tadbir Bariana	MB BChir, MA Hons. (Cantab), MRCP (UK)
Tina	T			Biss	Tina Biss
Sara	S			Boyce	Sara Boyce
Nicola S	N	S		Curry	Nicola S Curry	MD FRCP FRCPath
Tina	T			Dutt	Tina Dutt	MBChB(Hons), BSc(Hons), FRCP, FRCPath, PhD
Wendy N	W	N		Erber	Wendy N Erber	MD (Syd), DPhil (Oxf), FRCPA, FRCPath
Tamara	T			Everington	Tamara Everington	MBBS MRCP FRCPath PhD
Remi	R			Favier	Remi Favier
Kathleen	K			Freson	Kathleen Freson
Keith	K			Gomez	Keith Gomez
Andreas	A			Greinacher	Andreas Greinacher
Paolo	P			Gresele	Paolo Gresele
Daniel	D			Hart	Daniel Hart
Rashid	R			Kazmi	Rashid Kazmi
Anne M	A	M		Kelly	Anne M Kelly	MA MB BChir MRCPCH FRCPath PhD
Michael A	M	A		Laffan	Michael A Laffan	DM FRCP FRCPath
Michele	M	P		Lambert	Michele Lambert
Claire	C			Lentaigne	Claire Lentaigne	MBChB MRCP
Bella	B			Madan	Bella Madan
Sarah	S			Mangles	Sarah Mangles	MBBS MD(Res) FRCP FRCPath
Mary	M			Mathias	Mary Mathias	MA, MBBS, MRCP, FRCPath, MD
Carolyn	C	M		Millar	Carolyn Millar
Andrew D	A	D		Mumford	Andrew D Mumford	PhD MB ChB
Paquita	P			Nurden	Paquita Nurden
Samya	G			Obaji	Samya Obaji
S Helen	H			Oram	S Helen Oram
Kathelijne	K			Peerlinck	Kathelijne Peerlinck
Catherine	C			Roughley	Catherine Roughley	FRCPath, MRCP
Sol	S			Schulman	Sol Schulman	MD, PhD
Marie	M			Scully	Marie Scully
Susan E	S	E		Shapiro	Susan E Shapiro	BM BCh MRCP FRCPath PhD
Keith	K			Sibson	Keith Sibson	MB ChB MRCP FRCPath
Matthew C	M	C		Sims	Matthew C Sims	BA BM BCh MRCP FRCPath
Suthesh	S			Sivapalaratnam	Suthesh Sivapalaratnam	MD PhD
R Campbell	R	C		Tait	R Campbell Tait	BSc., MBChB, FRCP, FRCPath
Kate	K			Talks	Kate Talks
Chantal	C			Thys	Chantal Thys
Cheng-Hock	C-H			Toh	Cheng-Hock Toh
Chris	C			Van Geet	Chris Van Geet	MD PhD
Sarah K	S	K		Westbury	Sarah K Westbury	PhD BM BCh
John-Paul	J	P	W	Westwood	John-Paul Westwood
John	J			Chambers	John Chambers
Nicholas	N			Wood	Nicholas Wood
Gerome	G			Breen	Gerome Breen
Matthew	M	E		Hurles	Matthew Hurles
Nilesh	N	J		Samani	Nilesh Samani	MD, FRCP
Patrick	P			Thomas	Patrick Thomas
Neil	N			Walker	Neil Walker
Yvette	Y			Wood	Yvette Wood
Sofie	S			Ashford	Sofie Ashford	BSc
William J	W	J		Astle	William J Astle	PhD
Anthony	A			Attwood	Anthony Attwood
Joana	J			Batista	Joana Batista
Marta	M			Bleda	Marta Bleda	Ph.D.
John R	J	R		Bradley	John R Bradley	CBE DM
Matthew	M			Brown	Matthew Brown	BSc
Keren	K	J		Carss	Keren Carss	PhD
Naomi	N			Clements Brod	Naomi Clements Brod
Louise C	L	C		Daugherty	Louise C Daugherty	MSc
John	J			Davis	John Davis
Sri V V	S	V	V	Deevi	Sri V V Deevi	PhD
Eleanor F	E	F		Dewhurst	Eleanor F Dewhurst
Kate	K			Downes	Kate Downes	PhD
Daniel	D			Duarte	Daniel Duarte
Karen	K	E		Edwards	Karen Edwards
Marie	M			Erwood	Marie Erwood	BSc
Debra	D			Fletcher	Debra Fletcher
James	J	C		Fox	James Fox
Amy J	A	J		Frary	Amy J Frary	RN
Mattia	M			Frontini	Mattia Frontini	PhD
Abigail	A			Furnell	Abigail Furnell
Nicholas S	N	S		Gleadall	Nicholas S Gleadall
Stefan	S			Gräf	Stefan Gräf	Ph.D.
Luigi	L			Grassi	Luigi Grassi	PhD
Daniel	D			Greene	Daniel Greene	PhD
Matthias	M			Haimel	Matthias Haimel	B.Sc. PhD
Fengyuan	F			Hu	Fengyuan Hu
Roger	R			James	Roger James	PhD
Jennifer	J	D		Jolley	Jennifer Jolley
Mary A	M	A		Kasanicki	Mary A Kasanicki
Carly	C			Kempster	Carly Kempster
Nathalie	N			Kingston	Nathalie Kingston
Myrto	M	A		Kostadima	Myrto Kostadima	PhD
Roman	R			Kreuzhuber	Roman Kreuzhuber
Hana	H			Lango Allen	Hana Lango Allen	PhD
Rachel	R	J		Linger	Rachel Linger	BSc
Rutendo	R			Mapeta	Rutendo Mapeta
Jennifer	J	M		Martin	Jennifer Martin	B.Sc.
Harriet	H			McKinney	Harriet McKinney
Stuart	S			Meacham	Stuart Meacham
Karyn	K			Megy	Karyn Megy	PhD
Willem H	W	H		Ouwehand	Willem H Ouwehand	MD PhD FMedSci
Sofia	S			Papadia	Sofia Papadia	PhD
Christopher J	C	J		Penkett	Christopher J Penkett	PhD
Romina	R			Petersen	Romina Petersen	PhD
F Lucy	F	L		Raymond	F Lucy Raymond
Paula J	P	J		Rayner-Matthews	Paula J Rayner-Matthews	BSc
Alba	A			Sanchis-Juan	Alba Sanchis-Juan	MSc
Denis	D			Seyres	Denis Seyres	PhD
Olga	O			Shamardina	Olga Shamardina	PhD
Ilenia	I			Simeoni	Ilenia Simeoni	PhD
Simon	S			Staines	Simon Staines
Hannah	H			Stark	Hannah Stark	BA
Jonathan	J			Stephens	Jonathan Stephens
Kathleen E	K	E		Stirrups	Kathleen E Stirrups	PhD
Tobias	T			Tilly	Tobias Tilly
Catherine	C			Titterton	Catherine Titterton
Paul	P			Treadaway	Paul Treadaway
Salih	S			Tuna	Salih Tuna	PhD
Ernest	E			Turro	Ernest Turro	PhD
Julie	J			von Ziegenweidt	Julie von Ziegenweidt
Christopher	C			Watt	Christopher Watt
Deborah	D			Whitehorn	Deborah Whitehorn	B.Sc.
Katherine	K			Yates	Katherine Yates	B.Sc.
Timothy	T			Young	Timothy Young
Ping	P			Yu	Ping Yu
Eliska	E			Zlamalova	Eliska Zlamalova
Michael A	M	A		Simpson	Michael A Simpson
Mark I	M	I		McCarthy	Mark I McCarthy
Anna M	A	M		Drazyk	Anna M Drazyk	MD, MRCPI
Kirsty	K			Harkness	Kirsty Harkness	PhD
Ahamad	A			Hassan	Ahamad Hassan	PhD
Hugh S	H	S		Markus	Hugh S Markus	FMedSci
Keith W	K	W		Muir	Keith W Muir	MD
Rhea Y Y	R	Y	Y	Tan	Rhea Y Y Tan	BSc
Matthew	M			Traylor	Matthew Traylor	PhD
Sarju G	S	G		Mehta	Sarju G Mehta
Julian	J			Barwell	Julian Barwell	FRCP PhD AFHEA
Timothy J	T	J		Aitman	Timothy J Aitman	DPhil, FRCP
Hanadi	H			Kazkaz	Hanadi Kazkaz
David	D			Parry	David Parry
Anthony M	A	M		Vandersteen	Anthony M Vandersteen	MA, PhD, BM, FRCP, FRCPC, FCCMG
Alex	A			Henderson	Alex Henderson	PhD
Munaza	M			Ahmed	Munaza Ahmed	MD FRCP
Stuart	S			Cook	Stuart Cook	PhD MRCP
Rachel J	R	J		Buchan	Rachel J Buchan	MSc
Gerald	G			Carr-White	Gerald Carr-White	PhD MRCP
Matthew J	M	J		Daniels	Matthew J Daniels	PhD MRCP
Timothy	T			Dent	Timothy Dent	BSC RN
Andrew R	A	R		Harper	Andrew R Harper	MSc MRCP
Elizabeth	E			Ormondroyd	Elizabeth Ormondroyd	PhD
Kate	K			Thomson	Kate Thomson	BSc FRCPath
James S	J	S		Ware	James S Ware	PhD MRCP
Hugh	H			Watkins	Hugh Watkins	FRS FMedSci
Paul	P			Brennan	Paul Brennan
Teofila	T			Bueser	Teofila Bueser
Jenny	J			Chambers	Jenny Chambers	Bphil
William M	W	M		Hague	William M Hague	MA, MB BChir, MD (Cantab), FRCP, FRCOG
Floria	F			Cheng	Floria Cheng
Peter H	P	H		Dixon	Peter H Dixon	PhD BSc
Maria C	C			Estiu	Maria C Estiu
Hanns-Ulrich	H-U			Marschall	Hanns-Ulrich Marschall
Marta	M			Vazquez-Lopez	Marta Vazquez-Lopez
Catherine	C			Williamson	Catherine Williamson
Gavin	G			Arno	Gavin Arno
Michel	M			Michaelides	Michel Michaelides	MD, FRCOphth
Anthony T	A	T		Moore	Anthony T Moore
Andrew R	A	R		Webster	Andrew R Webster	MD FRCOphth
Courtney E	C	E		French	Courtney E French	PhD
Stephen	S			Abbs	Stephen Abbs
Philip	P	G		Griffiths	Philip Griffiths
Gavin	G			Hudson	Gavin Hudson	PhD, BSC
Neringa	N			Jurkute	Neringa Jurkute	MD FEBO
Angela	A			Pyle	Angela Pyle	PhD
Wei	W			Wei	Wei Wei	PhD
Patrick F	P	F		Chinnery	Patrick F Chinnery
Patrick	P			Yu-Wai-Man	Patrick Yu-Wai-Man	MBBS, PhD, FRCOphth
Rita	R			Horvath	Rita Horvath
Dafydd Gareth	D	G		Evans	Dafydd Gareth Evans	MD FRCP
Julian	J			Adlard	Julian Adlard	PhD MRCP
Ruth	R			Armstrong	Ruth Armstrong	MRCPH
Carole	C			Brewer	Carole Brewer	MRCP
Ruth	R			Casey	Ruth Casey	MRCPI
Trevor R P	T	R	P	Cole	Trevor R P Cole	FRCP
Lynn	L			Greenhalgh	Lynn Greenhalgh	FRCP
Helen L	H	L		Hanson	Helen L Hanson	MD FRCP
Jonathan	J			Hoffman	Jonathan Hoffman	BMedSc
Ajith	A			Kumar	Ajith Kumar	MD FRCP
Fiona	F			Lalloo	Fiona Lalloo	MD FRCP
Eamonn R	E	R		Maher	Eamonn R Maher	FRCP FMedSci
Kai Ren	K-R			Ong	Kai Ren Ong	MD MRCP
Soo-Mi	S-M			Park	Soo-Mi Park	PHD FRCP
Joan	J			Paterson	Joan Paterson	MRCP
Claire	C			Searle	Claire Searle	MRCP
Lucy	L			Side	Lucy Side	MD MRCP
Katie	K			Snape	Katie Snape	PhD MRCP
Marc	M			Tischkowitz	Marc Tischkowitz	PhD, FRCP
James	J			Whitworth	James Whitworth	MRCP
Emma R	E	R		Woodward	Emma R Woodward	PhD FRCP
Louise	L			Izatt	Louise Izatt	PhD FRCP
Detelina	D			Grozeva	Detelina Grozeva	PhD
Manju A	M	A		Kurian	Manju A Kurian	PhD
Suellen M	S	M		Walker	Suellen M Walker	MBBS, PhD
David L	D	L		Bennett	David L Bennett	MB PhD
Iulia	I			Blesneac	Iulia Blesneac
David	D			Gosal	David Gosal
Andrew	A			Marshall	Andrew Marshall
Emma	E	L		Matthews	Emma Matthews	MRCP PhD
Tara	T			Renton	Tara Renton
Andrew S C	A	S	C	Rice	Andrew S C Rice
Andreas C	A	C		Themistocleous	Andreas C Themistocleous	BSc(Hons), MBBCh, PhD, FCP(SA), MRCP(UK)
Tom	T			Vale	Tom Vale
Natalie	N			van Zuydam	Natalie van Zuydam
Christopher Geoffrey	C	G		Woods	Christopher Geoffrey Woods
Nicole	N			Soranzo	Nicole Soranzo	Ph.D.
Andrea	A			Olschewski	Andrea Olschewski	M.D.
Horst	H			Olschewski	Horst Olschewski	M.D.
Harm	H	J		Bogaard	Harm Bogaard	M.D., Ph.D.
Colin	C			Church	Colin Church	Ph.D.
Gerry	G			Coghlan	Gerry Coghlan	M.D.
Robin	R			Condliffe	Robin Condliffe	M.D.
Paul A	P	A		Corris	Paul A Corris	M.B.B.S.
Mélanie	M			Eyries	Mélanie Eyries	Ph.D.
Henning	H	J		Gall	Henning Gall	M.D., Ph.D.
Stefano	S			Ghio	Stefano Ghio	M.D.
Hossein-Ardeschir	H-A			Ghofrani	Hossein-Ardeschir Ghofrani	M.D.
J Simon R	J	S	R	Gibbs	J Simon R Gibbs	M.D.
Barbara	B			Girerd	Barbara Girerd	Ph.D.
Charaka	C			Hadinnapola	Charaka Hadinnapola	M.B. B.Chir.
Arjan C	A	C		Houweling	Arjan C Houweling	M.D., Ph.D.
Luke S	L	S		Howard	Luke S Howard	DPhil, FRCP
Marc	M			Humbert	Marc Humbert	M.D., Ph.D.
David G	D	G		Kiely	David G Kiely	M.D.
Gabor	G			Kovacs	Gabor Kovacs	M.D.
Allan	A			Lawrie	Allan Lawrie	Ph.D.
Rajiv D	R	D		Machado	Rajiv D Machado	Ph.D.
Robert V	R	V		MacKenzie Ross	Robert V MacKenzie Ross	M.B. B.Chir.
Shahin	S			Moledina	Shahin Moledina	MBChB, BSc
David	D			Montani	David Montani	M.D., Ph.D.
Nicholas W	N	W		Morrell	Nicholas W Morrell	M.D.
Michael	M			Newnham	Michael Newnham	MBChB
Andrew	A	J		Peacock	Andrew Peacock	M.D.
Joanna	J			Pepke-Zaba	Joanna Pepke-Zaba	Ph.D.
Christopher J	C	J		Rhodes	Christopher J Rhodes	Ph.D.
Laura	L			Scelsi	Laura Scelsi	M.D.
Werner	W			Seeger	Werner Seeger	M.D.
Florent	F			Soubrier	Florent Soubrier	M.D., Ph.D.
Laura	L			Southgate	Laura Southgate	Ph.D.
Jay	J			Suntharalingam	Jay Suntharalingam	M.D.
Emilia M	E	M		Swietlik	Emilia M Swietlik	M.D.
Mark	M	R		Toshner	Mark Toshner	M.D.
Carmen	C	M		Treacy	Carmen Treacy	B.Sc.
Richard	R	C		Trembath	Richard Trembath	F.R.C.P.
Anton	A			Vonk Noordegraaf	Anton Vonk Noordegraaf	M.D.
Quinten	Q			Waisfisz	Quinten Waisfisz	Ph.D.
John	J			Wharton	John Wharton	Ph.D. BSc
Martin R	M	R		Wilkins	Martin R Wilkins	M.D.
Stephen J	S	J		Wort	Stephen J Wort	MBBS, PhD
Simon	S			Holden	Simon Holden	Ph.D.
Oliver S	O	S		Burren	Oliver S Burren	MSc
Crina	C			Samarghitean	Crina Samarghitean	M.D., MSc, PhD
Emily	E			Staples	Emily Staples
James E	J	E		Thaventhiran	James E Thaventhiran
Chiara	C			Bacchelli	Chiara Bacchelli	PhD
David	D	C		Thomas	David Thomas
Moira J	M	J		Thomas	Moira J Thomas	BSc, MB ChB, MRCP, FRCPath
Michael J	M	J		Browning	Michael J Browning	FRCPath
Rosie	R			Hague	Rosie Hague	MD MRCP FRCPCH
Kenneth G C	K	G	C	Smith	Kenneth G C Smith	FRACP FRCPA FRCP PhD FMedSci
Hana	H			Alachkar	Hana Alachkar	MD
Richard	R			Antrobus	Richard Antrobus
Helen E	H	E		Baxendale	Helen E Baxendale	M.D. PhD.
Matthew S	M	S		Buckland	Matthew S Buckland	PhD FRCP FRCPath
Siobhan O	S	O		Burns	Siobhan O Burns	MB PhD MRCPI(Paeds)
Nichola	N			Cooper	Nichola Cooper	M.B.B.S, M.D.
Elizabeth	E			Drewe	Elizabeth Drewe	MBBS PhD FRCP FRCPath
J David M	J	D	M	Edgar	J David M Edgar	FRCP FRCPath
William	W			Egner	William Egner
Kimberly C	K	C		Gilmour	Kimberly C Gilmour	BSc, PhD, FRCPath
Sarah	S			Goddard	Sarah Goddard
Pavels	P			Gordins	Pavels Gordins
Sofia	S			Grigoriadou	Sofia Grigoriadou	Ptychio Iatrikes, FRCPath, FRCP
Scott	S	J		Hackett	Scott Hackett
Grant	G			Hayman	Grant Hayman
Archana	A			Herwadkar	Archana Herwadkar
Aarnoud P	A	P		Huissoon	Aarnoud P Huissoon	PhD FRCP
Stephen	S			Jolles	Stephen Jolles	MB ChB Hons, BSc Hons, MSc, FRCP, FRCPath, PhD
Peter	P			Kelleher	Peter Kelleher	PhD FRCPath
Taco W	T	W		Kuijpers	Taco W Kuijpers
Dinakantha	D	S		Kumararatne	Dinakantha Kumararatne
Hilary	H			Longhurst	Hilary Longhurst
Lorena E	L	E		Lorenzo	Lorena E Lorenzo	BSs, RN, INP
Paul A	P	A		Lyons	Paul A Lyons	PhD BSc
Jesmeen	J			Maimaris	Jesmeen Maimaris	MBBS
Sadia	S			Noorani	Sadia Noorani	MB,BS; MRCP (London), FRCPath (immunology)
Alex	A			Richter	Alex Richter
Ravishankar B	R	B		Sargur	Ravishankar B Sargur	MD, FRCPath, FRCP
Sinisa	S			Savic	Sinisa Savic	MD PhD
W A Carrock	W	A	C	Sewell	W A Carrock Sewell	MBBS PhD
Adrian J	A	J		Thrasher	Adrian J Thrasher
Steven B	S	B		Welch	Steven B Welch	MB, BS, MSc, MRCP(UK), MRCPCH
Austen	A			Worth	Austen Worth
Patrick F K	P	F	K	Yong	Patrick F K Yong	MBChB, PhD, MRCP, FRCPath
H Terence	H	T		Cook	H Terence Cook
Sally A	S	A		Johnson	Sally A Johnson	MB ChB, PhD, MRCPCH
Melanie M Y	M	M	Y	Chan	Melanie M Y Chan	BA(Hons) MBBS MRCP
Martin T	M	T		Christian	Martin T Christian	MD FRCPCH
Daniel P	D	P		Gale	Daniel P Gale	PhD FRCP
Matthew	M			Hall	Matthew Hall	MA MBBChir MD FRCP
Claire L	C	L		Harris	Claire L Harris
Adam P	A	P		Levine	Adam P Levine	MBBS PhD
Kevin J	K	J		Marchbank	Kevin J Marchbank	PhD BSc
Stephen	S			Marks	Stephen Marks	MD MSc MRCP DCH FRCPCH
Heather	H			Maxwell	Heather Maxwell	Dr
Paul	P			McAlinden	Paul McAlinden
Monika	M			Mozere	Monika Mozere
Omid	O			Sadeghi-Alavijeh	Omid Sadeghi-Alavijeh	MBBS, MRCP
Julie	J			Wessels	Julie Wessels	Dr
Edwin K S	E	K	S	Wong	Edwin K S Wong	MRCP, PhD
Bethan	B			Psaila	Bethan Psaila
Philip	P			Ancliff	Philip Ancliff
Christian	C			Babbs	Christian Babbs	BSc.(Hons) D.Phil
D Mark	D	M		Layton	D Mark Layton	MB BS FRCP FRCPCH
Eleni	E			Louka	Eleni Louka	MD, MRCPCH, DPhil candidate
Adam J	A	J		Mead	Adam J Mead	MD PhD
Steven	S			Okoli	Steven Okoli	MRPharmS; MBChB; MRCP; FRCPath
Jennifer	J	M		O'Sullivan	Jennifer O'Sullivan
Anupama	A			Rao	Anupama Rao
Irene	I			Roberts	Irene Roberts	MD
Noemi B A	N	B	A	Roy	Noemi B A Roy	MBChB; BSc; DPhil; MRCP; FRCPath
Agnieszka	A			Bierzynska	Agnieszka Bierzynska	PhD, MSc
Carmen	C			Bugarin Diz	Carmen Bugarin Diz	MSc
Elizabeth	E			Colby	Elizabeth Colby	PhD
Melanie N	M	N		Ekani	Melanie N Ekani	MPH, BSc
Ania	A	B		Koziell	Ania Koziell	BSc MB BS PhD MRCP
Moin A	M	A		Saleem	Moin A Saleem	MB,BS, PhD(Lond), FRCP
Simon	S	C		Satchell	Simon Satchell	MB BS, PhD, FRCP
